# Supplementary material for: Chemical Structure of Stabilizing Layers of Negatively Charged Silver Nanoparticles as an Effector of Shifts in Soil Bacterial Microbiome under Short-Term Exposure
Source: Int J Environ Res Public Health. 2022 Nov 4;19(21):14438. doi: 10.3390/ijerph192114438 (PMC9658158; doi:10.3390/ijerph192114438)
Supplement: Supplementary file 1 [file ijerph-19-14438-s001.zip]

Archive with 1 entries (1 files):
- ijerph-1979134-supplementary.pdf
